# Supplementary material for: Guiding the Immune Response to a Conserved Epitope in MSP2, an Intrinsically Disordered Malaria Vaccine Candidate
Source: Vaccines (Basel). 2021 Aug 4;9(8):855. doi: 10.3390/vaccines9080855 (PMC8402609; doi:10.3390/vaccines9080855)
Supplement: Supplementary file 1 [file vaccines-09-00855-s001.zip]

Archive with 1 entries (1 files):
- vaccines-1274569-supplementary.pdf
